# Supplementary material for: Assessment of Anterior Cingulate Cortex (ACC) and Left Cerebellar Metabolism in Asperger's Syndrome with Proton Magnetic Resonance Spectroscopy (MRS)
Source: PLoS One. 2017 Jan 6;12(1):e0169288. doi: 10.1371/journal.pone.0169288 (PMC5218556; doi:10.1371/journal.pone.0169288)
Supplement: S1 Dataset — (XLSX) [file pone.0169288.s001.xlsx]

## Sheet: data
sex 1=boy,2=girl	age	0=control 1=asperger's syndrome	NAA(Cing)	Cr(Cing)	Cho(Cing)	Ins(Cing)	Glu(Cing)	Gln(Cing)	Glx(Cing)	GABA(Cing)	NAA(Lt.Cere)	Cr(Lt.Cere)	Cho(Lt.Cere)	Ins(Lt.Cere)	Glu(Lt.Cere)	Gln(Lt.Cere)	Glx(Lt.Cere)	GABA(Lt.Cere)
1	4	0	78	64	19	54	157	50	207	114								226
1	6	1	75	68	17	41	86	43	129
1	8	1	60	53	14	28	79	30	109	130	66	74	21	58	56	33	89	220
1	10	1	60	44	11	13	72	51	123	132
1	2	1	70	60	18	65	108	33	141	95								74
1	4	1	72	42	16	49	87	49	136	69	78	78	18	52	67	52	119	209
1	5	1	73	59	13	38	94	44	138	117	72	70	19	46	49	42	91	215
1	8	1	73	61	16	47	91	34	125	139	63	72	16	48	48	28	76	268
1	4	0	53	51	13	48			86	53	50	48	7	25			82	61
2	9	0	56	51	12	35	63	26	89	51	63	51	10	28	56	40	47
2	5	0	52	48	13	42	61	25	86	45
1	8	0	52	43	11	41	64	17	81	61	59	48	10	37	67	20	87	73
1	5	0	58	45	10	38	82	19	101	33	69	47	8	35	67	30	97	47
2	5	0	58	49	12	40	67	20	87	55
1	12	0	58	44	11	32	55	31	86	120	49	67	14	40	44	31	75	160
1	6	0	61	50	14	39	54	31	85	150	63	63	19	70	53	41	94	93
1	10	0	66	56	14	37	66	31	97	150	44	50	11	34	47	22	69	200
2	6	0	61	48	12	34	58	36	94	110	55	51	14	40	29	28	57	230
1	2	0	60	45	13	31	61	32	93	96	58	71	18	48	47	33	80	195
1	3	0	61	60	13	54	75	23	98
1	4	1	60	48	12	34	61	38	99	111	48	51	16	27	51	35	86	200
1	2	1	43	41	11	40	60	13	73	50	57	48	9	37	64	23	87	86
1	6	1	45	41	14	32	54	19	73	120
1	6	1	50	42	10	30			70	50	59	46	8	40			86	57
1	4	1	49	41	12	34	69	24	93	38	61	50	8	39	57	32	89	62
1	5	1	56	46	11	37	68	31	99	47	60	50	8	37	63	28	91	76
1	4	1	48	37	11	32	51	29	80	31	56	46	9	32	69	23	92	78
2	11	1	51	48	13	40	60	18	78	39
1	5	1	48	44	11	40	67	9	76	54	64	50	10	42	72	23	95	63
1	5	1	54	43	11	34	57	19	76	47
1	4	1	45	39	10	31	66	23	89	47	61	44	8	30	75	40	115	71
1	6	1	48	42	12	40	57	12	69	58	61	48	10	40	61	13	74
1	4	1	53	43	10	26	49	25	74	80	63	65	19	38	53	35	88	220
1	4	1	56	39	11	32	44	28	72	76	52	57	18	36	36	33	69	241
1	5	1	57	44	10	34	60	23	83	93	50	62	17	42	41	29	70	184
2	5	1	48	38	11	27	50	32	82	78	54	60	16	43	34	24	58	177
1	8	1	57	44	12	31	60	27	87	100	61	56	16	42	43	34	77	250
2	3	1	50	38	9	25	46	26	72	68	52	81	20	52	62	42	104	180
1	4	1	50	42	11	34	63	17	80	36	56	47	8	35	58	27	85	61
2	4	1	52	41	11	27	53	36	89	74	49	57	15	40	40	26	66	140
1	3	1	55	46	13	34			92	68	46	43	7	31			76	107
1	5	1	51	50	14	37	62	22	84	40
1	5	1	55	48	11	31	62	27	89	51	85	47	5	35	61	24	85	100
2	6	1	59	46	11	39	60	20	80	81
1	5	1	52	46	10	37	62	19	81	61	63	49	9	39	67	15	82	68
1	5	1	55	46	11	34	53	19	72	37	62	46	7	45	61	4	65	63
2	6	1	57	46	10	29	60	27	87	42	64	48	7	34	58	24	82	70
2	3	0	84	82	21	71	114	46	160	89
2	4	0	58	49	12	42	71	26	97	76	68	66	22	69	48	30	78	250
2	5	0	58	49	12	40	67	20	87	55
1	6	0	61	50	14	39	54	31	85	150	63	63	19	70	53	41	94	93
1	3	0	61	60	13	54	75	23	98
1	6	0	51	47	15	43	48	28	74	60	62	77	21	60	59	35	94	194
